# Supplementary material for: Transient postprandial increase in intact circulating fibroblast growth factor-21 levels after Roux-en-Y gastric bypass: a randomized controlled clinical trial
Source: PeerJ. 2021 Apr 14;9:e11174. doi: 10.7717/peerj.11174 (PMC8052976; doi:10.7717/peerj.11174)
Supplement: Supplemental Information 2 — Categorical data are described in the head of each column containing such data. [file peerj-09-11174-s002.csv]

Sub	Grp (A=RYGB grp, B=control grp)	Visit	Gender (W=women, M=male)	Age	BMI	BW	FGF21_0	FGF21_15	FGF21_30	FGF21_60	FGF21_90	FGF21_120	FGF21_180	FGF21_AUC	Hip	Waist	FFM	FM
1	B	0	W	34,2	40,9	109,6	311,45256								138,1	111,2	49,5	59,1
2	B	0	W	58,4	50,2	144,5	201,48795								161	136,8	68,5	74,4
3	A	0	W	42,6	53,1	145,9	124,99083								161,8	128,5	64,9	78
4	B	0	W	29,3	44,3	143,6	132,162435								145,8	123	73,9	71,7
5	B	0	M	45,2	45,8	143,4	189,87678								128	142,8	79,2	58,9
6	A	0	W	35	42,9	121,2	103,13451								144,5	112,5	59	61
7	B	0	W	54,1	52,5	136,7	97,328925								160	130,5	63,5	68,4
8	B	0	M	46,2	47,1	147,2	140,01705								136,3	146,5	88,7	53,9
11	B	0	W	57,6	44,4	124,6	146,505645								141,3	125,5	57,5	64,6
12	B	0	W	41,8	42,2	121	135,577485								166,8	106,5	57	62,3
13	B	0	W	41	45,4	113,7	183,04668								138,5	122,3	52,2	61,4
16	A	0	W	43,9	45	131,3	272,179485								146,8	119,5	60,6	69,8
17	B	0	W	27,5	50,7	151,4	194,316345								150,8	117,5	68,3	83,5
18	A	0	W	24,6	41,2	113,8	93,57237								134,3	123,5	59,2	53,3
19	A	0	W	34,4	40,2	116,3	95,6214								123,8	110,5	63	52,8
20	A	0	M	44	42,1	133,8	211,391595								120,5	141,5	78,3	53,4
21	B	0	M	40,4	48,9	159,8	62,495415								151,5	153,8	82,7	73,1
22	A	0	W	53,1	39,3	112,9	77,18013								135,5	131,5	54,9	57,8
23	A	0	W	36	45,8	141,7	104,50053								152,5	141,5	66,6	71,9
24	B	0	W	37,5	42,1	115,3	57,031335								134,5	118	56,9	57,9
25	B	0	W	36	41,9	129,3	218,221695								142,3	130,3	61,1	68,7
26	B	0	M	33,6	51	182	77,86314								150,3	149	92,4	88,7
27	A	0	W	53	40,7	108,4	141,041565								125,8	130,5	55,9	51,3
28	A	0	W	26	48,4	135,9	241,10253								149	132,3	60,7	74,7
29	A	0	M	29,4	45,8	150,4	118,16073								144,8	140	76,2	72,1
30	A	0	M	22,7	52,2	160,9	200,12193								142,8	151,8	72,9	85,6
31	A	0	W	50,9	44,3	120,2	88,449795								129,3	114,5	59,7	57,8
32	A	0	M	31,5	55,2	174,8	199,780425								163,5	154,5	77	99,3
1	B	7	W	34,3	38,3	102,7	174,356	184,894	165,734	176,272	140,826	129,33	117,834	26677,905
2	B	7	W	58,5	45,6	131,4	120,708	114,002	110,17	102,506	89,094	56,522	26,824	14190,375
3	A	7	W	42,7	47,3	129,9	212,676	168,608	160,944	149,448	100,59	52,69	40,236	18824,7
4	B	7	W	29,4	40,6	131,6	144,86425	81,4372	74,38975	88,48465	57,9457	29,7559	30,53895	10629,904
5	B	7	M	45,3	41,1	128,5	90,82928	116,53568	103,68248	114,82192	86,54488	93,39992	90,82928	17730,989
6	A	7	W	35,1	38,5	108,9	198,306	147,532	154,238	137,952	126,456	96,758	45,984	20836,5
7	B	7	W	54,2	46,4	120,8	120,708	109,212	115,918	96,758	78,83296	60,83848	48,84216	14622,37
8	B	7	M	46,3	41,1	128,4	286,19792	206,50808	215,07688	171,376	149,09712	91,68616	71,97792	25982,744
11	B	7	W	57,7	41	115,1	66,83664	53,12656	53,98344	55,6972	38,5596	20,56512	0,85688	6291,641
12	B	7	W	41,9	38,4	110,1	142,24208	107,11	85,688		56,55408	25,7064	22,27888
13	B	7	W	41,1	41,5	104,1	246,4218	183,6084	165,8918	161,06	115,9632	78,9194	48,318	21646,464
16	A	7	W	44	40,4	117,8	191,6614	138,5116	140,1222	114,3526	80,53	51,5392	22,5484	15510,078
17	B	7	W	27,6	47,4	141,6	121,2624	113,6835	113,6835	131,0067	90,9468	53,0523	23,8194	14933,14
18	A	7	W	24,7	37,3	103	109,3527	53,0523	46,5561	59,5485	38,9772	22,7367	14,0751	7064,618
19	A	7	W	34,5	36	104,2	53,1498	47,5127	38,6544	20,9378	23,3537	25,7696	8,053	4711,005
20	A	7	M	44,1	36,6	116,4	323,7306	207,7674	204,5462	285,8815	179,5819	111,9367	62,0081	31008,076
21	B	7	M	40,5	42,9	140,2	41,22316	39,34938	59,02407	102,12101	30,91737	29,98048	29,04359	8439,037
22	A	7	W	53,2	36,5	104,8	68,9084	49,33215	47,76605	46,19995	35,23725	14,87795	16,44405	5937,477
23	A	7	W	36,1	41,7	128,9	58,72875	56,3796	61,86095	35,23725	41,50165	25,84065	20,3593	6753,806
24	B	7	W	37,6	38,6	105,7	23,42225	14,99024	14,05335	23,42225	31,85426	18,7378	12,17957	3583,604
25	B	7	W	36,1	38,2	117,7	76,7389	72,0406	72,0406	58,72875	80,65415	50,89825	32,10505	10712,124
26	B	7	M	33,7	45,1	161	120,5897	97,88125	88,48465	92,3999	72,82365	63,42705	40,7186	13396,028
27	A	7	W	53,1	36,8	98	103,99479	73,07742	74,01431	80,57254	59,02407	43,09694	30,91737	10596,226
28	A	7	W	26,1	44,6	125,2	128,8413	169,9839	155,9088	131,0067	123,4278	126,6759	95,2776	23215,795
29	A	7	M	29,5	41,1	135,2	50,59206	58,08718	53,40273	37,4756	32,79115	24,35914
30	A	7	M	22,8	45,8	141,1	162,405	159,1569	140,751	151,578	152,6607	139,6683	149,4126	26666,901
31	A	7	W	51	39,5	107,3	90,9468	77,9544	56,3004	45,4734	44,3907	18,4059	14,0751	7064,618
32	A	7	M	31,6	50,7	160,5	243,52855	198,8947	177,75235	173,8371	108,84395	77,52195	63,42705	22681,043
1	B	11	W	34,4	37,7	101,1	171,482	164,776	152,322	159,986	173,398	161,902	123,582	28179,57
2	B	11	W	58,6	44,2	127,2	131,246	126,456	120,708	114,96	85,262	58,438	33,53	15239,385
3	A	11	W	42,8	44,7	123	90,052	85,262	83,346	87,178	59,396	21,076	17,244	9692,565
4	B	11	W	29,5	38,5	125	125,288	98,6643	77,52195	90,05075	64,2101	32,8881	25,84065	11046,878
5	B	11	M	45,4	39,1	122,4	95,11368	100,25496	114,82192	102,8256	74,54856	90,82928	97,68432	17139,742
6	A	11	W	35,2	36	101,7	224,172	159,986	153,28	120,708	100,59	58,438	24,908	17545,77
7	B	11	W	54,3	43,7	113,7	96,82744	97,68432	80,54672	85,688	71,12104	50,55592	36,84584	12088,435
8	B	11	M	46,4	39,7	124	193,65488	187,65672	223,64568	168,80536	136,24392	76,26232	59,9816	23682,021
11	B	11	W	57,8	39,6	111,2	68,5504	38,5596	42,844	35,13208	29,13392	10,28256
12	B	11	W	42	36,7	105,3	89,11552	83,11736	77,1192	32,212	20,1325	12,0795	-0,8053	5740,062
13	B	11	W	41,2	40	100,3	305,2087	174,7501	190,0508	163,4759	111,9367	65,2293	39,4597	21567,947
16	A	11	W	44,1	37,3	108,8	111,1314	148,9805	164,2812	169,9183	132,8745	75,6982	20,9378	19882,857
17	B	11	W	27,7	46,4	138,6	164,5704	143,9991	153,7434	125,5932	89,8641	55,2177	32,481	16776,436
18	A	11	W	24,8	34,4	95	45,4734	44,3907	50,8869	80,1198	58,72875	27,40675	14,0949	7973,473
19	A	11	W	34,6	32,8	94,8	358,3585	679,6732	599,9485	483,18	300,3769	169,113	105,4943	60663,249
20	A	11	M	44,2	34,3	109	271,3861	262,5278	259,3066	264,9437	218,2363	124,8215	102,2731	34988,272
21	B	11	M	40,6	39,4	130,4	46,8445	26,23292	26,23292	21,54847	20,61158	19,67469	14,05335	3906,831
22	A	11	W	53,3	34,4	98,8	64,2101	137,8168	156,61	167,5727	144,0812	104,14565	44,63385	21447,739
23	A	11	W	36,2	38,4	118,7	123,7219	71,25755	68,9084	64,99315	54,8135	33,67115	33,67115	9666,752
24	B	11	W	37,7	38,2	104,7	31,85426	27,16981	12,17957	28,1067	14,99024	14,99024	14,99024	3337,671
25	B	11	W	36,2	37,1	114,3	149,56255	121,37275	139,3829	114,3253	103,3626	48,5491	25,84065	15568,992
26	B	11	M	33,8	42,5	151,7	126,07105	87,7016	104,14565	103,3626	67,3423	58,72875	49,33215	13848,239
27	A	11	W	53,2	34,1	90,9	40,28627	56,2134	58,08718	44,03383	44,03383		18,7378
28	A	11	W	26,2	42,4	119,2	298,8252	293,4117	309,6522	232,7805	259,848	307,4868	308,5695	51482,385
29	A	11	M	29,6	38,6	126,9	47,78139	44,97072	59,02407	48,71828	33,72804	28,1067	20,61158	6717,501
30	A	11	M	22,9	42,7	131,7	62,7966	67,1274	56,3004	70,3755	81,2025	67,1274	68,2101	12359,02
31	A	11	W	51,1	37,8	102,6	88,7814	72,5409	76,8717	70,3755	51,9696	29,2329	17,3232	8989,117
32	A	11	M	31,7	48,2	152,6	323,39965	270,9353	293,64375	259,18955	216,1218	163,65745	112,7592	38103,213
1	B	78	W	36	23	61,6	180,104	182,02	182,978	176,272	175,314	119,75	73,766	26347,395
2	B	78	W	60,1	37,5	108,1	135,078	112,086	100,59	122,624	100,59	61,312	49,816	15907,59
3	A	78	W	44,2	31,4	86,4	104,422	74,724	63,228	67,06	42,152	14,37	6,706	7450,845
4	B	78	W
5	B	78	M	47,2	32,9	102,8	87,40176	79,68984	89,9724	89,11552	77,1192	77,97608	71,97792	14530,5426
6	A	78	W	36,8	29	82,8	80,472	65,144	48,858	91,968	54,606	24,908	10,538	8514,225
7	B	78	W	55,9	29,9	78,3	53,98344	54,84032	53,98344	53,98344	46,27152	30,84768	22,27888	7506,2688
8	B	78	M	48	33,8	105,5	83,97424	65,97976	48,84216	60,83848	41,98712	17,99448	4,2844	6741,5034
11	B	78	W	59,3	32,1	90	41,13024	29,9908	31,70456	36,84584	24,84952	22,27888	0	4299,3954
12	B	78	W	43,5	24	69	61,2028	49,1233	42,6809	33,0173	21,7431	4,0265	0	3980,19525
13	B	78	W	42,7	35,2	88,2	128,848	93,4148	79,7247	98,2466	64,424	30,6014	19,3272	10998,38475
16	A	78	W	45,5	32,7	95	142,5381	103,8837	86,1671	74,0876	36,2385	18,5219	6,4424	8902,5915
17	B	78	W
18	A	78	W	26,2	25,7	70,8
19	A	78	W	36,1	26	75,3	132,0692	79,7247	67,6452	67,6452	73,2823	37,8491	8,053	9881,031
20	A	78	M	45,7	30,9	98,2	304,48925	116,17436	121,7957	117,11125	89,94144	53,40273	45,90761	16758,61988
21	B	78	M	42,1	34,8	114,9	53,40273	33,72804	29,04359	24,35914	18,7378	14,99024	9,3689	3808,45785
22	A	78	W
23	A	78	W
24	B	78	W	39,2	28,3	77,8	30,91737	22,48536	37,4756	35,60182	19,67469	24,35914	15,92713	4644,632175
25	B	78	W
26	B	78	M
27	A	78	W	54,7	23,7	63,9	101,18412	72,14053	63,70852	67,45608	72,14053	42,16005	19,67469	9949,7718
28	A	78	W	27,9	29,4	82,2	313,983	286,9155	298,8252	289,0809	245,7729	265,2615	254,4345	48997,5885
29	A	78	M	31	26,3	86,3	52,46584	52,46584	49,65517	51,52895	44,97072	37,4756
30	A	78	M	24,3	31,7	97,2
31	A	78	W	52,6	33,1	89,4	88,7814	54,135	41,1426	54,135	59,5485	23,8194	6,4962	7080,858
32	A	78	M
